# Supplementary material for: Association of Oral Function and Dysphagia with Frailty and Sarcopenia in Community-Dwelling Older Adults: A Systematic Review and Meta-Analysis
Source: Cells. 2022 Jul 14;11(14):2199. doi: 10.3390/cells11142199 (PMC9316124; doi:10.3390/cells11142199)
Supplement: Supplementary file 1 [file cells-11-02199-s001.zip]

Archive with 1 entries (1 files):
- cells-1815068-supplementary.pdf
